# Supplementary material for: Presence and Relevance of Emerging Microorganisms in Clinical Genitourinary Samples
Source: Microorganisms. 2023 Mar 31;11(4):915. doi: 10.3390/microorganisms11040915 (PMC10146931; doi:10.3390/microorganisms11040915)
Supplement: Supplementary file 1 [file microorganisms-11-00915-s001.zip]

Archive with 2 entries (2 files):
- microorganisms-2239092-Table S1.xlsx
- microorganisms-2239092-Table S2-S5.pdf
