# Supplementary material for: Presence and Relevance of Emerging Microorganisms in Clinical Genitourinary Samples
Source: Microorganisms. 2023 Mar 31;11(4):915. doi: 10.3390/microorganisms11040915 (PMC10146931; doi:10.3390/microorganisms11040915)
Supplement: Supplementary file 1 [file microorganisms-11-00915-s001.zip › microorganisms-2239092-Table S1.xlsx]

## Sheet: Hoja1
NUMBER	SEX	AGE	SOLID ORGAN TRANSPLANTATION	CHRONIC CORTICOID CONSUMPTION	OTHER IMMUNOSUPPRESSION	ASSOCIATION WITH HEALTHCARE	DIABETES	CHARLSON INDEX	SAMPLE	PREGNANCY	MICROORGANISM	CONCOMITANT ISOLATE	PREVIOUS RISKY SEXUAL RELATIONS	PERMANENT VESICAL CATHETER	ANTIBIOTIC COMSUMPTION (IN PREVIOUS THREE MONTHS)	ANATOMICAL URINARY TRACT DISORDER	URINARY TRACT ULTRASOUND	URINE ANALYSIS	ASSOCIATED SYMPTOMS	BALANITIS	DYSURIA	FEVER	ABDOMINAL PAIN	RECTAL TENESMUS	URETHRAL EXUDATE	ADENOPATHIES	LEUCORRHEA	VAGINAL PRURITUS	C REACTIVE PROTEIN (MG/L)	LEUKOCYTOSIS (>12.000/mm3)	TREATMENT	EMPIRICAL ANTIBIOTIC	CLINICAL RESPONSE (NEGATIVE CULTURE)	RECURRENCE	DEATHS
#001	F	24	0	0	0	0	0	0	endocervical	0	A. christenseni	Virus Herpes tipo 1	0	0	0	0	0	white blood cells ++	1	0	1	1	1	0	0	0	0	1	not performed	0	1	cefuroxime	1	0	0
#020	M	54	kidney transplant	1	Immunosuppressants	0	0	2	urine	0	A. massiliense	0	0	0	0	0	1	not performed	0	0	0	0	0	0	0	0	0	0	not performed	0	1	Amoxicillin	1	0	0
#028	F	42	kidney transplant	1	Immunosuppressants	0	0	2	urine	0	A. massiliense	0	0	0	0	0	0	not performed	0	0	0	0	0	0	0	0	0	0	not performed	0	0	0	1	0	0
#081	M	90	0	0	0	0	0	2	urine	0	A. massiliense	0	0	0	0	0	0	white blood cells +, protein +	0	0	0	0	0	0	0	0	0	0	not performed	0	0	0	1	0	0
#102	F	53	0	0	0	0	0	0	endocervical	0	A. massiliense	0	0	0	0	0	0	Normal	1	0	0	1	1	0	0	0	1	0	Normal	0	1	Doxycycline and metronidazole	1	0	0
#002	M	84	0	0	metastatic solid neoplasm with chemoterapy	0	1	9	urine	0	A. sanguinicola	0	0	0	1	urethral stenosis	0	white blood cells +, nitrites +	1	0	0	1	0	0	0	0	0	0	99	1	1	Cefditoren	1	0	0
#017	F	75	0	0	0	0	0	5	urine	0	A. sanguinicola	0	0	0	0	0	0	red blood cells +++	0	0	0	0	0	0	0	0	0	0	8	0	0	0	1	0	0
#021	F	78	0	0	0	0	0	4	urine	0	A. sanguinicola	0	0	0	0	0	0	Normal	1	0	0	1	0	0	0	0	0	0	not performed	0	0	0	0	0	1
#022	M	76	0	0	0	0	1	4	urine	0	A. sanguinicola	P. aeruginosa	0	0	1	acute pyelonephritis	0	white blood cells ++, nitrites +	1	0	1	1	1	0	0	0	0	0	188	1	1	Piperacillin-Tazobactam	1	0	0
#023	F	78	0	0	0	1	1	4	urine	0	A. sanguinicola	0	0	0	0	0	0	white blood cells +++, protein +	1	0	0	1	0	0	0	0	0	0	36	0	1	Ceftriaxone	1	0	0
#053	M	80	0	0	0	0	0	3	urine	0	A. sanguinicola	0	0	0	0	0	0	white blood cells ++	1	0	0	1	1	0	0	0	0	0	287	1	1	ceftriaxone + levofloxacin	1	0	0
#083	M	84	0	0	0	0	0	2	urine	0	A. sanguinicola	0	0	0	0	0	0	not performed	1	0	0	1	0	0	0	0	0	0	35	1	1	Amoxicillin-Clavulanic	1	0	0
#106	M	62	0	0	0	0	0	0	semen	0	A. sanguinicola	0	0	0	0	0	0	not performed	1	0	1	0	1	0	0	0	0	0	not performed	0	1	Levofloxacin	1	0	0
#178	M	8	0	0	0	0	0	0	urine	0	A. sanguinicola	0	0	0	0	0	1	red blood cells +	1	0	1	0	1	0	0	0	0	0	not performed	0	1	Fosfomycin trometamol	1	0	0
#180	M	87	0	0	0	0	0	0	urine	0	A. sanguinicola	0	0	0	0	Benign prostatic hiperplasia	1	red blood cells +	1	0	0	0	1	0	0	0	0	0	20	0	1	cefuroxime	1	0	0
#181	F	80	0	0	0	0	0	0	urine	0	A. sanguinicola	0	0	0	0	0	0	white blood cells +++	1	0	0	0	1	0	0	0	0	0	Normal	0	1	Ceftriaxone	1	0	0
#118	M	60	0	0	0	0	0	0	semen	0	A. sanguinis	0	0	0	1	0	1	not performed	1	0	1	0	1	0	0	0	0	0	not performed	0	1	Amoxicillin-Clavulanic	1	0	0
#131	M	8	0	0	0	0	0	0	balanopreputial exudate	0	A. sanguinis	0	0	0	0	0	0	not performed	1	1	1	0	0	0	1	0	0	0	not performed	0	1	Amoxicillin-Clavulanic	1	0	0
#030	F	62	kidney transplant	1	Immunosuppressants	0	0	2	urine	0	A. schaali	0	0	0	0	renal lithiasis	1	white blood cells ++	0	0	0	0	0	0	0	0	0	0	not performed	0	1	Amoxicillin	1	0	0
#032	M	57	kidney transplant	1	Immunosuppressants	0	0	2	urine	0	A. schaali	0	0	1	1	0	0	not performed	0	0	0	0	0	0	0	0	0	0	not performed	0	0	0	1	0	0
#086	F	70	0	1	Immunosuppressants	0	0	2	urine	0	A. schaali	0	0	0	0	0	0	Normal	0	0	0	0	0	0	0	0	0	0	not performed	0	0	0	1	0	0
#140	M	63	0	0	0	0	0	0	balanopreputial exudate	0	A. schaali	0	0	0	0	0	0	not performed	1	0	0	0	0	0	0	0	0	0	not performed	0	1	Clindamycin	1	0	0
#142	M	72	0	0	0	0	0	0	semen	0	A. schaali	0	0	0	0	Benign prostatic hiperplasia	1	not performed	0	0	0	0	0	0	0	0	0	0	not performed	0	0	0	0	0	0
#152	M	2	0	0	0	0	0	0	balanopreputial exudate	0	A. schaali	0	0	0	0	0	0	not performed	1	1	1	0	0	0	0	0	0	0	not performed	0	1	Topical mupirocin	1	0	0
#157	M	90	0	0	0	0	0	1	urine	0	A. schaali	0	0	0	0	0	0	white blood cells ++, red blood cells +	1	0	1	1	1	0	0	0	0	0	16	1	1	Amoxicillin-Clavulanic	1	0	0
#160	F	5	0	0	0	0	0	0	genital ulcer	0	A. schaali	0	0	0	0	0	0	not performed	1	0	0	0	0	0	0	0	0	1	not performed	0	1	Amoxicillin-Clavulanic	1	0	0
#163	M	51	0	0	0	0	0	0	semen and urine	0	A. schaali + A. urinae	0	0	0	1	0	0	not performed	0	0	0	0	0	0	0	0	0	0	not performed	0	0	0	1	0	0
#004	M	42	0	0	hemodialysis	0	0	2	urine	0	A. turicensis	0	0	0	0	0	0	not performed	0	0	0	0	0	0	0	0	0	0	not performed	0	1	clarithromycin	1	0	0
#005	M	41	0	0	hemodialysis	0	0	2	urine	0	A. turicensis	0	0	0	1	0	0	not performed	0	0	0	0	0	0	0	0	0	0	not performed	0	1	Clindamycin	1	0	0
#033	M	17	kidney transplant	1	Immunosuppressants	0	0	2	urine	0	A. turicensis	0	0	0	0	0	0	Normal	0	0	0	0	0	0	0	0	0	0	not performed	0	0	0	1	0	0
#035	M	16	kidney transplant	1	Immunosuppressants	0	0	2	urine	0	A. turicensis	0	0	0	0	0	0	not performed	0	0	0	0	0	0	0	0	0	0	not performed	0	0	0	1	0	0
#176	F	2	0	0	0	0	0	0	endocervical	0	A. turicensis	0	0	0	0	0	0	Normal	1	0	1	0	1	0	0	0	0	1	not performed	0	1	Topical clotrimazole	1	0	0
#006	F	89	0	0	metastatic solid neoplasm with chemoterapy	0	0	4	urine	0	A. urinae	0	0	0	0	0	0	Protein +	1	0	0	1	0	0	0	0	0	0	81	1	1	linezolid	1	0	0
#018	M	95	0	0	0	0	0	5	urine	0	A. urinae	0	0	0	1	0	0	white blood cells +++, red blood cells +	1	0	0	1	0	0	0	0	0	0	66	0	1	Levofloxacin	0	0	1
#024	M	90	0	0	0	0	0	4	urine	0	A. urinae	0	0	1	0	0	0	Normal	1	0	0	1	0	0	0	0	0	0	25	0	1	Amoxicillin-Clavulanic	1	0	0
#025	F	92	0	0	0	0	0	4	urine	0	A. urinae	0	0	0	0	0	0	not performed	0	0	0	0	0	0	0	0	0	0	not performed	0	0	0	1	0	0
#038	M	71	kidney transplant	1	Immunosuppressants	0	0	3	urine	0	A. urinae	0	0	0	0	0	0	not performed	0	0	0	0	0	0	0	0	0	0	not performed	0	1	Cefditoren	1	0	0
#042	F	60	kidney transplant	1	Immunosuppressants	0	0	2	urine	0	A. urinae	0	0	0	0	0	0	not performed	0	0	0	0	0	0	0	0	0	0	not performed	0	0	0	1	0	0
#045	F	55	kidney transplant	1	Immunosuppressants	0	0	2	urine	0	A. urinae	0	0	0	0	0	0	white blood cells ++	1	0	1	0	0	0	0	0	0	0	not performed	0	1	Fosfomycin trometamol	1	0	0
#055	M	75	0	0	0	0	1	3	urine	0	A. urinae	0	0	1	0	0	0	Normal	0	0	0	0	0	0	0	0	0	0	not performed	0	0	0	1	0	0
#092	M	81	0	0	0	1	1	2	urine	0	A. urinae	0	0	0	0	0	0	white blood cells +	1	0	1	0	0	0	0	0	0	0	not performed	0	1	Ceftriaxone	1	0	0
#093	M	98	0	0	0	0	0	2	urine	0	A. urinae	0	0	0	0	0	0	white blood cells ++	1	0	0	0	1	0	0	0	0	0	Normal	0	1	Fosfomycin trometamol	1	0	0
#158	M	92	0	0	0	0	0	1	urine	0	A. urinae	0	0	0	0	0	0	Normal	1	0	0	1	0	0	0	0	0	0	222	1	1	Cefditoren	1	0	0
#159	M	84	0	0	0	0	0	1	urine	0	A. urinae	0	0	0	0	0	0	white blood cells +, nitrites +	1	0	1	0	1	0	0	0	0	0	35	1	1	Cefditoren	1	0	0
#177	M	44	0	0	0	0	0	0	balanopreputial exudate	0	A. urinae	0	0	0	0	0	0	not performed	0	0	0	0	0	0	0	0	0	0	not performed	0	0	0	1	0	0
#179	M	68	0	0	0	0	0	0	semen	0	A. urinae	0	0	0	0	Benign prostatic hiperplasia	0	not performed	1	0	1	0	1	0	0	0	0	0	not performed	0	1	ciprofloxacin	1	0	0
#182	M	5	0	0	0	0	0	0	balanopreputial exudate	0	A. urinae	0	0	0	0	0	0	not performed	1	0	0	0	0	0	0	0	0	0	not performed	0	1	Topical mupirocin	1	0	0
#191	M	80	0	0	0	0	0	0	urine	0	A. urinae	0	0	0	0	0	0	white blood cells ++	1	0	1	0	1	0	0	0	0	0	Normal	0	1	Amoxicillin-Clavulanic	1	0	0
#192	M	10	0	0	0	0	0	0	urine	0	A. urinae	0	0	0	0	0	0	white blood cells +	1	0	0	1	1	0	0	0	0	0	22	1	1	Cefixime	1	0	0
#195	F	47	0	0	0	1	0	0	urine	0	A. urinae	0	0	0	0	0	0	Normal	0	0	0	0	0	0	0	0	0	0	not performed	0	0	0	1	0	0
#196	M	43	0	0	0	0	0	0	urine	0	A. urinae	0	0	0	0	0	0	white blood cells ++, nitrites +	1	0	1	0	0	0	0	0	0	0	Normal	0	1	Fosfomycin trometamol	1	0	0
#095	F	77	0	0	0	0	0	2	urine	0	A. urinae	0	0	0	0	0	0	Proteín +	1	0	0	0	0	0	0	0	0	0	7	1	1	Amoxicillin-Clavulanic	1	0	0
#096	F	77	0	0	0	1	0	2	urine	0	A. urinae	0	0	0	0	0	0	white blood cells ++	1	0	0	1	0	0	0	0	0	0	not performed	1	0	0	1	0	0
#097	F	78	0	0	0	1	0	2	urine	0	A. viridans	0	0	1	0	0	0	white blood cells +	1	0	1	1	0	0	0	0	0	0	126	0	1	cefuroxime	1	0	0
#183	M	1	0	0	0	0	0	0	genital ulcer	0	Aeromonas hydrophila	methicillin-resistant Staphylococcus aureus	0	0	0	0	0	not performed	1	1	0	0	0	0	0	0	0	0	not performed	0	1	Amoxicillin-Clavulanic	1	0	0
#048	F	29	kidney transplant	0	Immunosuppressants	1	0	2	urine	0	Alloscardovia omnicolens	0	0	1	0	0	0	white blood cells +	1	0	0	1	0	0	0	0	0	0	not performed	0	1	Amoxicillin-Clavulanic	1	0	0
#184	F	31	0	0	0	0	0	0	endocervical	1	Alloscardovia omnicolens	0	0	0	0	0	0	not performed	0	0	0	0	0	0	0	0	0	0	not performed	0	1	Ampicillin + gentamicin + azithromycin	1	0	0
#185	F	21	0	0	0	0	0	0	endocervical	0	Alloscardovia omnicolens	Herpes simplex virus type 1	1	0	0	0	0	not performed	1	0	0	1	1	0	0	0	0	0	not performed	0	1	Vaginal clindamycin	1	0	0
#052	F	50	kidney transplant	1	Immunosuppressants	0	0	3	urine	0	C. amycolatum	0	0	0	0	0	0	not performed	0	0	0	0	0	0	0	0	0	0	not performed	0	0	0	1	0	0
#054	F	47	kidney transplant	1	Immunosuppressants	0	0	3	urine	0	C. amycolatum	0	0	0	1	0	0	not performed	0	0	0	0	0	0	0	0	0	0	not performed	0	0	0	1	0	0
#056	F	34	Kidney + liver transplant	1	Immunosuppressants	0	0	2	urine	0	C. amycolatum	0	0	0	0	0	0	not performed	0	0	0	0	0	0	0	0	0	0	not performed	0	0	0	1	0	0
#057	F	32	kidney transplant	1	Immunosuppressants	1	0	2	urine	0	C. amycolatum	0	0	0	1	0	0	not performed	0	0	0	0	0	0	0	0	0	0	not performed	0	1	Doxycycline	1	0	0
#186	M	36	0	0	0	0	0	0	semen	0	C. amycolatum	0	0	0	0	0	0	not performed	0	0	0	0	0	0	0	0	0	0	not performed	0	1	Amoxicillin	1	0	0
#187	M	13	0	0	0	0	0	0	balanopreputial exudate	0	C. amycolatum	0	0	0	0	0	0	not performed	1	1	0	0	0	0	0	0	0	0	not performed	0	1	Amoxicillin-Clavulanic	1	0	0
#058	M	71	kidney transplant	1	Immunosuppressants	0	0	3	urine	0	C. aurimucosum	0	0	0	0	0	0	Normal	0	0	0	0	0	0	0	0	0	0	not performed	0	0	0	1	0	0
#059	M	57	kidney transplant	1	Immunosuppressants	1	0	3	urine	0	C. glucuronolyticum	0	0	1	1	0	0	white blood cells +	0	0	0	0	0	0	0	0	0	0	not performed	0	1	Amoxicillin	1	0	0
#060	M	56	kidney transplant	1	Immunosuppressants	0	0	2	urine	0	C. glucuronolyticum	0	0	0	0	0	0	not performed	0	0	0	0	0	0	0	0	0	0	not performed	0	0	0	1	0	0
#161	F	82	0	0	0	0	0	1	urine	0	C. glucuronolyticum	0	0	0	0	0	0	Normal	1	0	1	0	0	0	0	0	0	0	Normal	0	1	ciprofloxacin	1	0	0
#188	M	66	0	0	0	0	0	1	semen	0	C. glucuronolyticum	0	0	0	1	0	1	not performed	0	0	0	0	0	0	0	0	0	0	not performed	0	0	0	1	0	0
#189	M	43	0	0	0	0	0	0	semen	0	C. glucuronolyticum	0	0	0	0	0	0	not performed	0	0	0	0	0	0	0	0	0	0	Normal	0	0	0	1	0	0
#190	M	60	0	0	0	0	0	0	semen	0	C. glucuronolyticum	0	0	0	0	0	0	not performed	1	0	1	1	1	0	0	0	0	0	not performed	0	1	Trimethoprim-Sulfamethoxazole	1	0	0
#193	M	29	0	0	0	0	0	0	urethral exudate	0	C. glucuronolyticum	0	1	0	0	0	0	not performed	0	0	0	0	0	0	0	0	0	0	not performed	0	0	0	1	0	0
#194	M	48	0	0	0	0	0	0	semen	0	C. glucuronolyticum	0	0	0	0	0	0	not performed	1	0	0	0	1	0	0	0	0	0	not performed	0	1	Trimethoprim-Sulfamethoxazole	1	0	0
#197	M	50	0	0	0	0	0	0	semen	0	C. glucuronolyticum	0	0	0	0	Benign prostatic hiperplasia	1	not performed	1	0	1	0	1	0	0	0	0	0	not performed	0	1	Trimethoprim-Sulfamethoxazole	1	0	0
#198	M	19	0	0	0	0	0	0	genital ulcer	0	C. glucuronolyticum	0	1	0	0	0	0	not performed	1	1	0	0	0	0	0	0	0	0	not performed	0	0	0	1	0	0
#199	M	30	0	0	0	0	0	0	urethral exudate	0	C. glucuronolyticum	0	0	0	0	0	0	not performed	1	0	1	0	0	0	0	0	0	0	not performed	0	0	0	1	0	0
#200	M	46	0	0	0	0	0	0	semen	0	C. glucuronolyticum	0	0	0	1	0	0	not performed	1	0	1	0	0	0	0	0	0	0	not performed	0	1	Trimethoprim-Sulfamethoxazole	1	0	0
#201	M	38	0	0	0	0	0	0	semen	0	C. glucuronolyticum	0	0	0	0	Benign prostatic hiperplasia	0	not performed	1	0	0	0	0	0	0	0	0	0	not performed	0	1	ciprofloxacin	0	1	0
#202	M	21	0	0	0	0	0	0	urethral exudate	0	C. glucuronolyticum	0	1	0	0	0	0	not performed	1	0	0	0	1	0	0	0	0	0	not performed	0	1	Doxycycline	1	0	0
#203	M	16	0	0	0	0	0	0	urine	0	C. glucuronolyticum	0	0	0	0	renal lithiasis	1	white blood cells +, protein +	1	0	1	1	1	0	0	0	0	0	35	1	1	Amoxicillin	1	0	0
#204	M	25	0	0	0	0	0	0	semen	0	C. glucuronolyticum	0	0	0	0	0	0	not performed	1	0	0	0	1	0	0	0	0	0	not performed	0	1	Doxycycline	1	0	0
#205	M	19	0	0	0	0	0	0	balanopreputial exudate	0	C. glucuronolyticum	H. parainfluenzae	1	0	0	0	0	not performed	1	1	0	0	0	0	0	0	0	0	not performed	0	1	ciprofloxacin	1	0	0
#206	M	38	0	0	0	0	0	0	semen	0	C. glucuronolyticum	0	0	0	0	0	0	not performed	1	0	0	0	1	0	0	0	0	0	not performed	0	1	ciprofloxacin	1	0	0
#207	M	36	0	0	0	0	0	0	semen	0	C. glucuronolyticum	0	0	0	0	0	0	not performed	0	0	0	0	0	0	0	0	0	0	not performed	0	1	Trimethoprim-Sulfamethoxazole	0	1	0
#208	M	51	0	0	0	0	0	0	semen	0	C. glucuronolyticum	0	0	0	0	0	1	not performed	1	0	1	0	1	0	0	0	0	0	not performed	0	1	Levofloxacin	1	0	0
#209	M	68	0	0	0	0	0	0	semen	0	C. glucuronolyticum	0	0	0	1	Benign prostatic hiperplasia	1	not performed	0	0	0	0	0	0	0	0	0	0	not performed	0	0	0	1	0	0
#210	M	19	0	0	metastatic solid neoplasm with chemoterapy	0	0	2	urethral exudate	0	C. glucuronolyticum	methicillin-resistant Staphylococcus aureus	0	0	0	0	0	not performed	1	0	0	0	0	0	1	1	0	0	not performed	0	1	Levofloxacin	1	0	0
#211	M	66	0	0	liver cirrhosis	0	1	4	urethral exudate	0	C. glucuronolyticum	0	0	0	0	0	1	not performed	0	0	0	0	0	0	0	0	0	0	not performed	0	1	Trimethoprim-Sulfamethoxazole	1	0	0
#214	M	25	0	0	0	0	0	0	urine	0	C. glucuronolyticum	0	0	0	0	0	0	not performed	0	0	0	0	0	0	0	0	0	0	not performed	0	0	0	1	0	0
#220	M	50	0	0	0	0	0	0	urine	0	C. glucuronolyticum	0	0	0	0	0	0	white blood cells +++, nitrites +	1	0	1	1	1	0	0	0	0	0	134	1	1	Levofloxacin	1	0	0
#061	M	64	kidney transplant	1	Immunosuppressants	0	0	4	urine	0	C. jeikeium	0	0	0	0	0	0	not performed	0	0	0	0	0	0	0	0	0	0	not performed	0	0	0	1	0	0
#162	F	70	0	0	0	0	1	1	urine	0	C. jeikeium	0	0	0	0	0	1	Normal	0	0	0	0	0	0	0	0	0	0	12	1	0	0	1	0	0
#103	F	65	0	0	0	0	0	2	urine	0	C. minutissimum	0	0	0	0	0	0	Normal	0	0	0	0	0	0	0	0	0	0	Normal	0	0	0	1	0	0
#104	M	78	0	0	0	1	0	2	urine	0	C. striatum	0	0	1	0	0	0	white blood cells +	0	0	0	0	0	0	0	0	0	0	200	1	1	Piperacillin-Tazobactam	1	0	0
#221	M	79	0	0	0	0	0	0	urine	0	C. striatum	0	0	1	1	Benign prostatic hiperplasia	1	not performed	0	0	0	0	1	0	0	0	0	0	not performed	0	1	Cefditoren	1	0	0
#003	M	78	0	0	0	0	0	6	urine	0	C. urealyticum	0	0	0	0	0	0	white blood cells ++, red blood cells +	1	0	1	1	0	0	0	0	0	0	207	1	1	Ampicillin + gentamicin + azithromycin	0	0	1
#007	M	90	0	0	metastatic solid neoplasm with chemoterapy	0	0	8	urine	0	C. urealyticum	0	0	1	1	0	0	white blood cells +++	1	0	1	0	1	0	0	0	0	0	24	0	1	Amoxicillin-Clavulanic	1	0	0
#008	F	56	0	1	metastatic solid neoplasm with chemoterapy	1	0	6	urine	0	C. urealyticum	0	0	1	1	0	0	white blood cells +, nitrites +	1	0	0	1	1	0	0	0	0	0	not performed	0	1	cefuroxime	1	0	0
#062	M	51	kidney transplant	1	Immunosuppressants	0	0	3	urine	0	C. urealyticum	E. faecium	0	0	0	0	0	not performed	0	0	0	0	0	0	0	0	0	0	not performed	0	0	0	1	0	0
#105	M	92	0	0	0	0	1	2	urine	0	C. urealyticum	0	0	1	1	Benign prostatic hiperplasia	0	white blood cells ++, red blood cells +	1	0	0	0	1	0	0	0	0	0	Normal	0	1	Amoxicillin-Clavulanic	1	0	0
#107	M	83	0	0	0	0	0	2	urine	0	C. urealyticum	0	0	0	0	0	0	white blood cells +	1	0	0	0	0	0	0	0	0	0	not performed	0	1	ciprofloxacin	1	0	0
#212	M	83	0	0	0	0	1	2	urethral exudate	0	C. urealyticum	0	0	1	1	urethral stenosis	0	not performed	0	0	0	0	0	0	0	0	0	0	not performed	0	0	0	1	0	0
#213	F	30	0	0	metastatic solid neoplasm	0	0	6	endocervical	0	E. corrodens	U. urealyticum + U. parvum + M. hominis	0	0	1	0	1	not performed	0	0	0	0	1	0	0	0	1	0	not performed	0	1	Doxycycline and metronidazole	1	0	0
#215	F	45	0	0	0	0	0	0	endocervical	0	E. corrodens	0	0	0	0	pelvic inflammatory disease	1	not performed	1	0	1	1	1	0	0	0	1	0	88	1	1	Clindamycin	1	0	0
#216	F	52	0	0	0	0	0	0	endocervical	0	E. corrodens	G. vaginalis + U. parvum	0	0	0	0	0	not performed	1	0	0	0	0	0	0	0	1	0	not performed	0	1	Vaginal metronidazole	1	0	0
#063	F	63	kidney transplant	1	Immunosuppressants	0	0	4	urine	0	F. hominis	0	0	0	0	0	0	not performed	0	0	0	0	0	0	0	0	0	0	not performed	0	0	0	1	0	0
#067	M	50	kidney transplant	0	Immunosuppressants	0	0	2	urine	0	F. hominis	0	0	0	0	renal polycystosis	0	not performed	0	0	0	0	0	0	0	0	0	0	not performed	0	1	ciprofloxacin	1	0	0
#217	M	54	0	0	HIV	0	0	6	urethral exudate	0	F. hominis	0	1	0	0	0	0	not performed	0	0	0	0	0	0	0	0	0	0	not performed	0	0	0	1	0	0
#218	M	26	0	0	0	0	0	0	semen	0	F. hominis	0	0	0	0	0	1	not performed	0	0	0	0	0	0	0	0	0	0	not performed	0	0	0	0	0	0
#219	M	50	0	0	0	0	0	0	semen	0	F. hominis	0	0	0	0	Benign prostatic hiperplasia	1	not performed	1	0	0	0	1	0	0	0	0	0	not performed	0	0	0	1	0	0
#222	M	8	0	0	0	0	0	0	balanopreputial exudate	0	F. hominis	0	0	0	0	0	0	not performed	1	1	0	0	0	0	1	0	0	0	not performed	0	1	Azithromycin	1	0	0
#223	F	24	0	0	0	0	0	0	genital ulcer	0	F. hominis	0	0	0	0	0	0	not performed	0	0	0	0	0	0	0	0	0	0	not performed	0	0	0	1	0	0
#009	F	44	0	0	hemodialysis	0	0	2	urine	0	Gardnerella spp.	0	0	0	1	0	0	white blood cells ++	0	0	0	0	0	0	0	0	0	0	not performed	0	0	0	1	0	0
#010	F	62	0	0	hemodialysis	0	0	2	urine	0	Gardnerella spp.	0	0	0	0	0	0	not performed	0	0	0	0	0	0	0	0	0	0	not performed	0	1	Fosfomycin trometamol	1	0	0
#031	M	81	0	0	0	0	1	4	urine	0	Gardnerella spp.	0	0	0	0	Benign prostatic hiperplasia + secondary hydronephrosis	1	white blood cells ++	1	0	0	0	1	0	0	0	0	0	200	1	1	Amoxicillin-Clavulanic	1	0	0
#070	F	39	kidney transplant	1	Immunosuppressants	1	0	4	urine	0	Gardnerella spp.	0	0	1	0	0	0	white blood cells +	1	0	1	0	1	0	0	0	0	0	not performed	0	1	Oral metronidazole	1	0	0
#072	F	49	kidney transplant	1	Immunosuppressants	0	1	4	urine	0	Gardnerella spp.	0	0	0	1	0	0	not performed	0	0	0	0	0	0	0	0	0	0	not performed	0	1	Vaginal metronidazole	1	0	0
#074	F	48	kidney transplant	1	Immunosuppressants	0	0	3	urine	0	Gardnerella spp.	0	0	0	0	0	0	not performed	0	0	0	0	0	0	0	0	0	0	not performed	0	0	0	1	0	0
#076	M	42	liver transplant	0	Immunosuppressants	0	0	3	urine	0	Gardnerella spp.	0	0	0	0	0	0	not performed	0	0	0	0	0	0	0	0	0	0	not performed	0	0	0	1	0	0
#078	M	52	kidney transplant	1	Immunosuppressants	0	0	3	urine	0	Gardnerella spp.	0	0	0	0	0	0	not performed	0	0	0	0	0	0	0	0	0	0	not performed	0	1	Topical metronidazole	1	0	0
#079	F	47	kidney transplant	1	Immunosuppressants	0	0	2	urine	0	Gardnerella spp.	E. coli	0	0	0	0	0	white blood cells +++	0	0	0	0	0	0	0	0	0	0	not performed	0	1	Amoxicillin-Clavulanic	1	0	0
#080	M	53	kidney transplant	1	Immunosuppressants	0	0	2	urine	0	Gardnerella spp.	0	0	0	1	0	0	Normal	0	0	0	0	0	0	0	0	0	0	not performed	0	0	0	1	0	0
#082	M	63	kidney transplant	1	Immunosuppressants	0	0	2	urine	0	Gardnerella spp.	0	0	0	0	renal polycystosis	0	not performed	0	0	0	0	0	0	0	0	0	0	not performed	0	0	0	1	0	0
#084	F	67	kidney transplant	1	Immunosuppressants	0	0	2	urine	0	Gardnerella spp.	0	0	0	0	0	0	white blood cells +	0	0	0	0	0	0	0	0	0	0	not performed	0	0	0	1	0	0
#085	F	45	kidney transplant	1	Immunosuppressants	0	0	2	urine	0	Gardnerella spp.	0	0	0	1	0	0	not performed	1	0	0	0	0	0	0	0	0	0	not performed	0	1	ciprofloxacin	1	0	0
#087	F	65	kidney transplant	1	Immunosuppressants	0	0	2	urine	0	Gardnerella spp.	0	0	0	0	0	0	Normal	0	0	0	0	0	0	0	0	0	0	not performed	0	0	0	1	0	0
#088	F	49	kidney transplant	0	Immunosuppressants	0	0	2	urine	0	Gardnerella spp.	0	0	0	0	0	0	white blood cells +, red blood cells +	0	0	0	0	0	0	0	0	0	0	not performed	0	0	0	1	0	0
#091	F	70	kidney transplant	1	Immunosuppressants	0	0	2	urine	0	Gardnerella spp.	0	0	0	0	0	0	not performed	0	0	0	0	0	0	0	0	0	0	not performed	0	1	Topical clindamycin	1	0	0
#094	F	48	kidney transplant	1	Immunosuppressants	0	0	2	urine	0	Gardnerella spp.	0	0	0	1	0	0	white blood cells +++, red blood cells +	1	0	0	1	0	0	0	0	0	0	not performed	0	0	0	1	0	0
#098	M	48	kidney transplant	1	Immunosuppressants	0	0	2	urine	0	Gardnerella spp.	0	0	0	0	0	0	white blood cells ++	1	0	0	0	0	0	0	0	0	0	44	1	1	ciprofloxacin	1	0	0
#099	M	52	kidney transplant	1	Immunosuppressants	0	0	2	urine	0	Gardnerella spp.	0	0	0	0	0	0	white blood cells ++	0	0	0	0	0	0	0	0	0	0	not performed	0	1	Topical clindamycin	1	0	0
#100	F	48	kidney transplant	1	Immunosuppressants	0	0	2	urine	0	Gardnerella spp.	0	0	0	1	0	0	white blood cells ++	0	0	0	0	0	0	0	0	0	0	not performed	0	0	0	1	0	0
#101	F	48	kidney transplant	1	Immunosuppressants	0	0	2	urine	0	Gardnerella spp.	0	0	0	0	0	0	not performed	0	0	0	0	0	0	0	0	0	0	not performed	0	0	0	1	0	0
#108	M	48	kidney transplant	1	Immunosuppressants	0	0	2	urine	0	Gardnerella spp.	0	0	0	0	0	0	Normal	0	0	0	0	0	0	0	0	0	0	not performed	0	1	Oral metronidazole	1	0	0
#109	F	47	kidney transplant	1	Immunosuppressants	0	0	2	urine	0	Gardnerella spp.	0	0	0	0	0	0	white blood cells +++	0	0	0	0	0	0	0	0	0	0	not performed	0	0	0	1	0	0
#110	F	41	kidney transplant	1	Immunosuppressants	0	0	2	urine	0	Gardnerella spp.	0	0	0	0	0	0	not performed	0	0	0	0	0	0	0	0	0	0	not performed	0	0	0	1	0	0
#111	F	40	kidney transplant	1	Immunosuppressants	0	0	2	urine	0	Gardnerella spp.	0	0	0	0	0	0	not performed	0	0	0	0	0	0	0	0	0	0	not performed	0	0	0	1	0	0
#112	F	31	kidney transplant	1	Immunosuppressants	0	0	2	urine	0	Gardnerella spp.	0	0	0	0	0	0	Normal	0	0	0	0	0	0	0	0	0	0	not performed	0	0	0	1	0	0
#113	F	30	kidney transplant	0	Immunosuppressants	0	0	2	urine	1	Gardnerella spp.	0	0	0	0	0	0	not performed	0	0	0	0	0	0	0	0	0	0	not performed	0	0	0	1	0	0
#114	F	50	0	0	0	0	0	2	urine	0	Gardnerella spp.	0	0	0	0	renal polycystosis	1	not performed	1	0	1	0	1	0	0	0	0	0	not performed	0	0	0	1	0	0
#115	F	24	kidney transplant	1	Immunosuppressants	0	0	2	urine	0	Gardnerella spp.	0	0	0	0	0	0	Normal	0	0	0	0	0	0	0	0	0	0	not performed	0	0	0	1	0	0
#116	F	66	kidney transplant	1	Immunosuppressants	0	0	2	urine	0	Gardnerella spp.	0	0	0	0	renal polycystosis	1	not performed	0	0	0	0	0	0	0	0	0	0	not performed	0	1	Oral metronidazole	1	0	0
#117	F	49	kidney transplant	1	Immunosuppressants	0	0	2	urine	0	Gardnerella spp.	0	0	0	0	0	0	Protein +	0	0	0	0	0	0	0	0	0	0	not performed	0	1	Oral metronidazole	1	0	0
#119	F	56	kidney transplant	1	Immunosuppressants	0	0	2	urine	0	Gardnerella spp.	0	0	0	0	renal polycystosis	0	not performed	1	0	1	0	1	0	0	0	0	1	not performed	0	1	Vaginal metronidazole	1	0	0
#224	M	44	0	0	HIV	0	0	6	rectal	0	Gardnerella spp.	0	1	0	0	0	0	not performed	1	0	0	0	1	1	0	0	0	0	not performed	0	1	Cefixime + doxycycline	1	0	0
#225	M	52	0	0	HIV	0	0	6	semen	0	Gardnerella spp.	M. hominis + U. urealyticum	1	0	0	0	0	Normal	1	0	0	0	1	0	0	0	0	0	not performed	0	1	Doxycycline	1	0	0
#226	M	54	0	0	0	0	1	1	semen	0	Gardnerella spp.	0	0	0	0	0	0	not performed	0	0	0	0	0	0	0	0	0	0	not performed	0	1	Amoxicillin	1	0	0
#227	M	37	0	0	0	0	0	0	semen and urine	0	Gardnerella spp.	U. parvum	0	0	0	0	0	not performed	1	0	1	0	0	0	0	0	0	0	not performed	0	0	0	1	0	0
#228	F	22	0	0	0	0	0	0	urine	0	Gardnerella spp.	E. coli	0	0	0	acute pyelonephritis	1	white blood cells +, nitrites +	1	0	1	1	1	0	0	0	0	0	80	1	1	Amoxicillin-Clavulanic	1	0	0
#229	M	22	0	0	0	0	0	0	urethral exudate	0	Gardnerella spp.	M. genitalium	1	0	1	0	0	not performed	1	0	0	0	0	0	1	0	0	0	not performed	0	1	Doxycycline	0	1	0
#230	F	63	0	0	0	0	0	0	vaginal	0	Gardnerella spp.	0	0	0	0	0	0	not performed	1	0	0	0	0	0	0	0	0	1	not performed	0	0	0	1	1	0
#231	M	22	0	0	0	0	0	0	urethral exudate	0	Gardnerella spp.	C. trachomatis	1	0	1	0	0	not performed	1	0	0	0	0	0	1	0	0	0	not performed	0	1	Doxycycline	1	0	0
#232	M	22	0	0	0	0	0	0	urethral exudate	0	Gardnerella spp.	C. trachomatis + M. hominis + U. urealyticum	1	0	1	0	0	not performed	0	0	0	0	0	0	0	0	0	0	not performed	0	0	0	0	1	0
#233	M	29	0	0	0	0	0	0	urethral exudate	0	Gardnerella spp.	M. hominis + U. urealyticum	1	0	0	0	0	not performed	0	0	0	0	0	0	0	0	0	0	not performed	0	1	Doxycycline	1	0	0
#234	M	29	0	0	0	0	0	0	urethral exudate	0	Gardnerella spp.	U. parvum	1	0	0	0	0	not performed	1	1	1	0	0	0	1	0	0	0	not performed	0	1	ceftriaxone + azithromycin	1	0	0
#235	M	26	0	0	0	0	0	0	semen	0	Gardnerella spp.	U. parvum	0	0	0	0	0	not performed	1	0	1	0	1	0	0	0	0	0	not performed	0	1	Topical clindamycin + topical metronidazole	1	0	0
#236	M	70	0	0	0	0	0	0	semen	0	Gardnerella spp.	0	0	0	1	Benign prostatic hiperplasia	1	Normal	1	0	1	0	1	0	0	0	0	0	Normal	0	1	Oral metronidazole	1	0	0
#237	F	21	0	0	0	0	0	0	endocervical	0	Gardnerella spp.	Herpes simplex virus type 1	1	0	0	0	0	not performed	1	0	1	0	0	0		0	1	0	not performed	0	1	Oral metronidazole	1	0	0
#238	M	28	0	0	0	0	0	0	urethral exudate	0	Gardnerella spp.	U. urealyticum	1	0	0	0	0	not performed	1	0	1	1	1	0	0	0	0	0	not performed	0	1	Cefixime	1	0	0
#239	M	40	0	0	0	0	0	0	semen	0	Gardnerella spp.	0	0	0	1	0	0	red blood cells +	1	0	1	1	1	0	0	0	0	0	61	1	1	Oral metronidazole	1	0	0
#240	M	21	0	0	0	0	0	0	urethral exudate	0	Gardnerella spp.	M. hominis + U. parvum + C. trachomatis	1	0	0	0	0	not performed	0	0	0	0	0	0	0	0	0	0	not performed	0	0	0	0	1	0
#241	M	44	0	0	0	0	0	0	semen	0	Gardnerella spp.	0	0	0	0	Benign prostatic hiperplasia	1	not performed	1	0	1	0	1	0	0	0	0	0	not performed	0	0	0	1	0	0
#242	M	32	0	0	0	0	0	0	urethral exudate	0	Gardnerella spp.	U. parvum	1	0	0	0	0	not performed	1	1	1	0	0	0	0	0	0	0	30	0	1	ceftriaxone + doxycycline	1	0	0
#243	M	39	0	0	0	0	0	0	urine	0	Gardnerella spp.	0	0	0	1	0	1	not performed	1	0	1	0	1	0	0	0	0	0	not performed	0	1	ceftriaxone + doxycycline	1	0	0
#244	M	27	0	0	0	0	0	0	balanopreputial exudate	0	Gardnerella spp.	0	0	0	0	0	0	not performed	1	1	0	0	1	0	0	0	0	0	not performed	0	1	ceftriaxone + doxycycline	1	0	0
#245	M	24	0	0	0	0	0	0	urethral exudate	0	Gardnerella spp.	0	1	0	0	0	0	not performed	1	0	0	0	0	0	1	0	0	0	not performed	0	0	0	1	0	0
#246	M	34	0	0	0	0	0	0	semen	0	Gardnerella spp.	U. urealyticum	0	0	0	epididymal cyst + hydrocele	1	not performed	1	0	1	0	1	0	0	0	0	0	not performed	0	1	Doxycycline	1	0	0
#248	F	65	0	0	0	0	0	0	urine	0	Gardnerella spp.	0	0	0	0	0	0	Normal	0	0	0	0	0	0	0	0	0	0	not performed	0	0	0	1	0	0
#249	F	39	0	0	0	0	0	0	urine	0	Gardnerella spp.	0	0	0	0	0	0	not performed	0	0	0	0	0	0	0	0	0	0	not performed	0	0	0	1	0	0
#250	F	26	0	0	0	0	0	0	urine	0	Gardnerella spp.	0	0	0	0	0	0	white blood cells +++	1	0	1	1	1	0	0	0	0	0	6	0	1	cefuroxime	1	0	0
#251	F	18	0	0	0	0	0	0	urine	0	Gardnerella spp.	S. saprophyticus	0	0	0	renal lithiasis	1	white blood cells +++	0	0	0	0	0	0	0	0	0	0	not performed	0	1	Fosfomycin trometamol	1	0	0
#164	F	86	0	0	0	0	0	1	urine	0	Lactobacillus crispatus	0	0	0	1	0	0	white blood cells +++	1	0	0	0	1	0	0	0	0	0	Normal	0	1	cefuroxime	1	0	0
#165	F	62	0	0	0	0	1	1	urine	0	Lactobacillus crispatus	0	0	0	0	0	0	white blood cells +	1	0	1	0	1	0	0	0	0	0	Normal	1	1	cefuroxime	1	0	0
#166	F	69	0	0	0	0	0	1	urine	0	Lactobacillus crispatus	0	0	0	0	0	0	Nitrites +	1	0	1	1	1	0	0	0	0	0	50	1	1	Levofloxacin	1	0	0
#135	F	94	0	0	0	0	1	2	urine	0	Lactobacillus delbrueckii	0	0	0	1	0	0	white blood cells ++	1	0	0	0	1	0	0	0	0	0	170	1	1	cefuroxime	1	0	0
#167	F	94	0	0	0	0	0	1	urine	0	Lactobacillus delbrueckii	0	0	0	0	0	0	white blood cells +++	1	0	0	0	0	0	0	0	0	0	35	0	1	cefuroxime	1	0	0
#252	F	55	0	0	0	0	0	0	urine	0	Lactobacillus delbrueckii	0	0	0	1	0	0	not performed	1	0	0	0	0	0	0	0	0	0	not performed	0	1	cefuroxime	1	0	0
#064	F	86	0	0	0	0	1	3	urine	0	Lactobacillus fermentum	0	0	0	0	0	0	white blood cells +	0	0	0	0	0	0	0	0	0	0	not performed	0	0	0	1	0	0
#034	M	83	0	0	0	0	1	4	urine	0	Lactobacillus gasseri/paragasseri	0	0	0	0	0	0	white blood cells +++	1	0	0	1	0	0	0	0	0	0	51	1	1	Ceftriaxone	1	0	0
#065	F	83	0	0	0	0	0	3	urine	0	Lactobacillus gasseri/paragasseri	0	0	0	0	0	1	white blood cells ++	1	0	0	1	1	0	0	0	0	0	9	0	1	Levofloxacin	1	0	0
#066	F	82	0	0	0	1	1	3	urine	0	Lactobacillus gasseri/paragasseri	0	0	0	1	0	0	white blood cells ++, nitrites +	1	0	0	1	1	0	0	0	0	0	300	1	1	meropenem	0	0	1
#120	M	71	kidney transplant	1	Immunosuppressants	1	0	4	urine	0	Lactobacillus gasseri/paragasseri	E. faecalis	0	1	1	0	0	not performed	0	0	0	0	0	0	0	0	0	0	not performed	0	0	0	1	0	0
#121	F	70	kidney transplant	1	Immunosuppressants	0	0	2	urine	0	Lactobacillus gasseri/paragasseri	0	0	0	0	0	0	white blood cells ++, protein +	1	0	0	0	1	0	0	0	0	0	not performed	0	1	ciprofloxacin	1	0	0
#137	F	80	0	0	0	0	0	2	urine	0	Lactobacillus gasseri/paragasseri	0	0	0	0	0	0	white blood cells ++	1	0	1	0	0	0	0	0	0	0	Normal	0	1	Fosfomycin trometamol	1	0	0
#168	M	41	0	0	0	0	1	1	urine	0	Lactobacillus gasseri/paragasseri	0	0	0	1	0	0	white blood cells ++	1	0	1	1	1	0	0	0	0	0	131	1	1	Amoxicillin-Clavulanic	1	0	0
#253	M	54	0	0	0	0	0	0	urine	0	Lactobacillus gasseri/paragasseri	0	0	0	0	urethral stenosis	1	not performed	0	0	0	0	0	0	0	0	0	0	not performed	0	0	0	1	0	0
#254	F	71	0	0	0	0	0	0	urine	0	Lactobacillus gasseri/paragasseri	0	0	0	1	0	1	Normal	0	0	0	0	0	0	0	0	0	0	not performed	0	0	0	1	0	0
#255	F	67	0	0	0	0	0	0	urine	0	Lactobacillus gasseri/paragasseri	0	0	0	0	0	0	Normal	0	0	0	0	0	0	0	0	0	0	19	0	0	0	1	0	0
#247	M	48	0	0	0	0	0	0	semen	0	Lactobacillus iners	0	0	0	0	0	0	not performed	0	0	0	0	0	0	0	0	0	0	not performed	0	1	Levofloxacin	1	0	0
#036	F	68	0	0	0	1	1	4	urine	0	Lactobacillus jensenii	0	0	0	0	0	0	white blood cells +	0	0	0	0	0	0	0	0	0	0	90	0	1	Ceftriaxone	1	0	0
#122	F	66	kidney transplant	1	Immunosuppressants	0	1	3	urine	0	Lactobacillus jensenii	0	0	0	0	0	0	not performed	0	0	0	0	0	0	0	0	0	0	not performed	0	0	0	1	0	0
#169	F	64	0	0	0	1	1	1	urine	0	Lactobacillus jensenii	0	0	1	1	0	0	not performed	0	0	0	0	0	0	0	0	0	0	not performed	0	1	Meropenem	1	0	0
#257	F	49	0	0	0	0	0	0	urine	0	Lactobacillus jensenii	0	0	0	0	0	0	white blood cells ++	0	0	0	0	0	0	0	0	0	0	not performed	0	0	0	1	0	0
#011	F	90	0	0	metastatic solid neoplasm with chemoterapy	0	0	4	urine	0	Lactobacillus rhamnosus	0	0	1	0	obstructive ureterohydronephrosis	1	Nitrites +	0	0	0	0	0	0	0	0	0	0	not performed	0	0	0	1	0	0
#170	M	83	0	0	0	1	0	1	urine	0	Lactobacillus rhamnosus	0	0	1	0	0	0	white blood cells ++	1	0	0	1	0	0	0	0	0	0	200	0	1	Trimethoprim-Sulfamethoxazole	1	0	0
#256	F	45	0	0	0	0	0	0	endocervical	0	Leptotrichia tevisanii	0	0	0	0	pelvic inflammatory disease	1	white blood cells +++	1	0	1	1	1	0	0	0	0	0	163	1	1	Piperacillin-Tazobactam	1	0	0
#258	M	26	0	0	0	0	0	0	urethral exudate	0	Moraxella osloensis	C. trachomatis + U.parvum	1	0	0	0	0	not performed	1	0	1	0	0	0	1	0	0	0	not performed	0	1	ceftriaxone + doxycycline	1	0	0
#259	F	28	0	0	0	0	0	0	genital ulcer	0	Moraxella osloensis	0	1	0	0	0	0	not performed	1	0	0	0	0	0	0	1	0	0	not performed	0	1	ceftriaxone + azithromycin	1	0	0
#260	M	25	0	0	HIV	0	0	0	urethral exudate	0	N. meningitidis	M. hominis + U. urealyticum +G. vaginalis	1	0	0	0	0	not performed	1	0	1	0	0	0	0	0	0	0	not performed	0	1	Azithromycin	1	0	0
#261	F	26	0	0	0	0	0	0	endocervical	1	N. meningitidis	H. influenzae	0	0	0	0	0	white blood cells +	0	0	0	0	0	0	0	0	0	0	30	0	1	Ampicillin + gentamicin + azithromycin	1	0	0
#262	M	53	0	0	HIV	0	0	6	urethral exudate	0	P. bettyae	0	1	0	0	0	0	not performed	1	0	0	0	0	0	0	0	0	0	not performed	0	1	Doxycycline	1	0	0
#263	F	40	0	0	0	0	0	0	endocervical	0	P. bettyae	E. coli + M. hominis + U. parvum	1	0	0	0	0	not performed	1	0	0	0	1	0	0	0	1	0	not performed	0	1	Oral metronidazole	1	0	0
#279	M	47	0	0	HIV	0	0	6	urethral exudate	0	P. bettyae	0	1	0	1	0	0	not performed	1	0	1	0	0	0	0	0	0	0	not performed	0	1	Doxycycline	1	0	0
#012	F	75	0	0	0	0	0	6	urine	0	S. bovis	0	0	0	0	0	0	white blood cells ++	1	0	0	0	1	0	0	0	0	0	94	1	1	Levofloxacin	1	0	0
#013	F	88	0	0	0	0	1	6	urine	0	S. bovis	0	0	1	0	0	0	white blood cells ++	1	0	0	1	0	0	0	0	0	0	32	1	1	Piperacillin-Tazobactam	1	0	0
#014	F	85	0	0	metastatic solid neoplasm	0	0	4	urine	0	S. bovis	0	0	0	0	vesical neoformation	1	white blood cells ++, red blood cells ++	1	0	0	0	0	0	0	0	0	0	Normal	0	1	Fosfomycin calcium	1	0	0
#015	F	40	0	1	metastatic solid neoplasm	1	0	4	urine	0	S. bovis	0	0	1	0	0	0	white blood cells +++	1	0	0	1	0	0	0	0	0	0	not performed	0	0	0	1	0	0
#016	F	78	0	0	metastatic solid neoplasm with chemoterapy	0	0	6	urine	0	S. bovis	0	0	0	0	0	0	white blood cells ++	1	0	0	1	0	0	0	0	0	0	not performed	0	1	Fosfomycin calcium	1	0	0
#019	F	35	0	0	metastatic solid neoplasm with chemoterapy	1	0	6	urine	0	S. bovis	0	0	0	1	0	0	white blood cells ++	0	0	0	1	0	0	0	0	0	0	not performed	0	0	0	1	0	0
#026	F	69	0	0	metastatic solid neoplasm with chemoterapy	0	0	6	urine	0	S. bovis	0	0	0	0	0	0	white blood cells ++	1	0	0	1	1	0	0	0	0	0	33	1	1	Piperacillin-Tazobactam	1	0	0
#027	F	53	0	0	metastatic solid neoplasm with chemoterapy	0	0	6	urine	0	S. bovis	E. coli	0	0	0	0	0	white blood cells ++	1	0	0	1	0	0	0	0	0	0	176	0	1	Piperacillin-Tazobactam	1	0	0
#029	F	68	0	0	metastatic solid neoplasm with chemoterapy	0	0	4	urine	0	S. bovis	0	0	0	0	0	0	not performed	1	0	0	1	1	0	0	0	0	0	not performed	0	1	Levofloxacin	1	0	0
#037	F	89	0	0	metastatic solid neoplasm with chemoterapy	0	0	4	urine	0	S. bovis	0	0	0	0	0	0	white blood cells +, red blood cells ++	0	0	0	0	0	0	0	0	0	0	Normal	0	1	Piperacillin-Tazobactam	1	0	0
#039	F	78	0	0	metastatic solid neoplasm with chemoterapy	1	0	4	urine	0	S. bovis	0	0	0	0	0	0	white blood cells +, red blood cells +	1	0	0	1	0	0	0	0	0	0	175	1	1	Piperacillin-Tazobactam	1	0	0
#040	F	54	0	0	metastatic solid neoplasm with chemoterapy	0	0	4	urine	0	S. bovis	0	0	0	0	0	0	Normal	0	0	0	1	0	0	0	0	0	0	113	0	1	Piperacillin-Tazobactam	1	0	0
#041	F	62	0	0	metastatic solid neoplasm with chemoterapy	0	0	3	urine	0	S. bovis	0	0	0	0	0	0	white blood cells ++, protein +	1	0	0	0	1	0	0	0	0	0	14	0	1	Amoxicillin-Clavulanic	1	0	0
#043	M	76	0	0	0	0	1	4	urine	0	S. bovis	0	0	0	0	0	0	white blood cells +, nitrites +	1	0	0	1	0	0	0	0	0	0	57	0	1	Ceftriaxone	1	0	0
#044	F	57	0	0	metastatic solid neoplasm with chemoterapy	0	0	2	urine	0	S. bovis	0	0	0	0	0	1	white blood cells +++, nitrites +	1	0	0	1	0	0	0	0	0	0	317	1	1	Ceftriaxone	1	0	0
#046	F	51	0	0	hematologic neoplasm	1	0	2	urine	0	S. bovis	0	0	0	1	0	0	white blood cells +	0	0	0	1	0	0	0	0	0	0	170	0	1	Meropenem	1	0	0
#047	F	85	0	0	0	0	0	4	urine	0	S. bovis	0	0	0	0	0	1	white blood cells +	1	0	0	1	0	0	0	0	0	0	430	1	1	Meropenem	0	0	1
#049	F	2	0	1	hematologic neoplasm	0	0	0	urine	0	S. bovis	0	0	0	0	0	0	Normal	0	0	0	0	0	0	0	0	0	0	not performed	0	0	0	1	0	0
#050	F	71	0	0	hemodialysis	0	1	5	urine	0	S. bovis	0	0	0	1	0	0	not performed	0	0	0	0	0	0	0	0	0	0	not performed	0	1	Levofloxacin	1	0	0
#051	F	72	0	0	hemodialysis	0	0	4	urine	0	S. bovis	0	0	0	0	0	0	white blood cells +++, nitrites +	1	0	0	0	0	0	0	0	0	0	not performed	0	1	ciprofloxacin	1	0	0
#068	F	71	0	0	0	0	1	3	urine	0	S. bovis	0	0	0	0	0	0	white blood cells ++	1	0	0	1	0	0	0	0	0	0	23	1	1	Amoxicillin-Clavulanic	1	0	0
#069	M	49	0	0	liver cirrhosis	0	0		urine	0	S. bovis	0	0	0	0	vesical neoformation	1	white blood cells +++, red blood cells +, protein +	1	0	0	1	1	0	0	0	0	0	8	1	1	Imipenem	1	0	0
#071	F	93	0	0	0	0	0	3	urine	0	S. bovis	0	0	0	0	0	0	white blood cells ++, red blood cells +	1	0	0	0	1	0	0	0	0	0	Normal	0	1	cefuroxime	1	0	0
#073	F	86	0	0	0	0	0	3	urine	0	S. bovis	0	0	0	0	0	0	white blood cells +, nitrites +	1	0	0	1	0	0	0	0	0	0	Normal	0	1	Levofloxacin	1	0	0
#075	F	80	0	0	liver cirrhosis	0	0	4	urine	0	S. bovis	0	0	0	0	0	0	Normal	1	0	0	1	0	0	0	0	0	0	44	1	0	0	1	0	0
#077	M	56	0	0	liver cirrhosis	0	0	3	urine	0	S. bovis	0	0	0	0	0	0	not performed	0	0	0	0	0	0	0	0	0	0	not performed	0	0	0	1	0	0
#089	M	60	0	0	liver cirrhosis	0	0	3	urine	0	S. bovis	0	0	0	0	0	0	Nitrites +	0	0	0	0	0	0	0	0	0	0	Normal	0	1	Levofloxacin	1	0	0
#090	F	70	0	1	rheumatoid arthritis	0	0	2	urine	0	S. bovis	0	0	0	0	0	0	white blood cells +, nitrites +	1	0	1	1	0	0	0	0	0	0	73	1	1	ciprofloxacin	1	0	0
#123	F	52	kidney transplant	1	Immunosuppressants	0	1	4	urine	0	S. bovis	0	0	0	0	renal polycystosis	1	white blood cells ++, red blood cells ++	1	0	0	1	1	0	0	0	0	0	not performed	0	1	cefuroxime	1	0	0
#124	F	69	kidney transplant	1	Immunosuppressants	0	1	4	urine	0	S. bovis	0	0	0	0	0	0	not performed	0	0	0	0	0	0	0	0	0	0	not performed	0	0	0	1	0	0
#125	F	60	kidney transplant	1	Immunosuppressants	0	1	4	urine	0	S. bovis	0	0	0	1	0	0	not performed	0	0	0	0	0	0	0	0	0	0	not performed	0	0	0	1	0	0
#126	M	62	kidney transplant	1	Immunosuppressants	0	1	4	urine	0	S. bovis	0	0	0	0	0	0	not performed	0	0	0	0	0	0	0	0	0	0	not performed	0	0	0	1	0	0
#127	F	65	kidney transplant	1	Immunosuppressants	0	0	3	urine	0	S. bovis	0	0	0	1	0	0	not performed	0	0	0	0	0	0	0	0	0	0	not performed	0	1	Fosfomycin calcium	0	1	0
#128	F	41	Kidney + pancreas trasplant	1	Immunosuppressants	0	1	3	urine	0	S. bovis	0	0	0	0	0	0	not performed	0	0	0	0	0	0	0	0	0	0	not performed	0	1	Fosfomycin calcium	1	0	0
#129	F	56	kidney transplant	1	Immunosuppressants	0	0	3	urine	0	S. bovis	0	0	0	0	renal polycystosis	0	not performed	0	0	0	0	0	0	0	0	0	0	not performed	0	0	0	1	0	0
#130	F	49	kidney transplant	1	Immunosuppressants	0	0	3	urine	0	S. bovis	0	0	0	0	0	0	not performed	0	0	0	0	0	0	0	0	0	0	not performed	0	0	0	1	0	0
#132	M	59	liver transplant	0	Immunosuppressants	0	0	3	urine	0	S. bovis	0	0	0	0	0	0	Normal	0	0	0	0	0	0	0	0	0	0	not performed	0	0	0	1	0	0
#133	F	54	kidney transplant	1	Immunosuppressants	0	0	2	urine	0	S. bovis	0	0	0	0	0	0	not performed	0	0	0	0	0	0	0	0	0	0	not performed	0	1	Amoxicillin	1	0	0
#134	F	60	kidney transplant	1	Immunosuppressants	0	0	2	urine	0	S. bovis	0	0	0	0	0	0	not performed	0	0	0	0	0	0	0	0	0	0	not performed	0	1	Fosfomycin calcium	0	1	0
#136	M	52	kidney transplant	1	Immunosuppressants	0	0	2	urine	0	S. bovis	0	0	0	0	0	0	Normal	0	0	0	0	0	0	0	0	0	0	not performed	0	0	0	1	0	0
#138	F	44	kidney transplant	1	Immunosuppressants	0	0	2	urine	0	S. bovis	0	0	0	0	0	0	Normal	0	0	0	0	0	0	0	0	0	0	not performed	0	0	0	1	0	0
#139	F	88	0	0	0	0	1	2	urine	0	S. bovis	E. coli	0	0	0	0	0	white blood cells +++	1	0	0	1	1	0	0	0	0	0	193	1	1	Ceftriaxone	1	0	0
#143	M	82	0	0	0	0	0	2	urine	0	S. bovis	0	0	0	0	acute pyelonephritis	1	white blood cells ++	1	0	0	0	0	0	0	0	0	0	11	0	1	Amoxicillin-Clavulanic	1	0	0
#144	F	55	0	0	0	0	0	2	urine	0	S. bovis	E. coli	0	0	1	renal lithiasis + hydronephrosis	1	not performed	0	0	0	0	0	0	0	0	0	0	not performed	0	1	Fosfomycin calcium	1	0	0
#145	M	75	0	0	0	0	0	2	urine	0	S. bovis	0	0	0	0	obstructive ureterohydronephrosis	1	white blood cells +, red blood cells +	1	0	0	0	1	0	0	0	0	0	55	1	1	Amoxicillin-Clavulanic	1	0	0
#147	F	59	0	0	Immunosuppressants	0	0	2	urine	0	S. bovis	0	0	0	0	0	0	white blood cells ++, nitrites +	1	0	1	1	0	0	0	0	0	0	not performed	0	1	Fosfomycin trometamol	1	0	0
#148	F	84	0	0	0	0	0	2	urine	0	S. bovis	0	0	0	0	0	0	Normal	0	0	0	0	0	0	0	0	0	0	Normal	0	0	0	1	0	0
#149	F	74	0	0	0	0	1	2	urine	0	S. bovis	0	0	0	0	0	0	Normal	1	0	0	1	0	0	0	0	0	0	30	1	0	0	1	0	0
#150	F	86	0	0	0	0	0	2	urine	0	S. bovis	0	0	0	0	0	0	white blood cells +++	1	0	0	1	0	0	0	0	0	0	151	1	1	Meropenem	0	0	1
#151	F	93	0	0	0	0	0	2	urine	0	S. bovis	E. coli	0	0	0	0	0	white blood cells +++, nitrites +	1	0	0	1	1	0	0	0	0	0	249	1	1	meropenem	1	0	0
#154	F	94	0	0	0	1	0	2	urine	0	S. bovis	0	0	0	0	0	0	white blood cells +	1	0	0	1	0	0	0	0	0	0	200	1	1	Moxifloxacin	1	0	0
#155	M	71	0	0	0	0	0	2	urine	0	S. bovis	0	0	0	0	0	0	Normal	1	0	0	1	0	0	0	0	0	0	85	1	1	Levofloxacin	1	0	0
#156	F	71	0	0	0	0	1	2	urine	0	S. bovis	0	0	0	0	0	0	white blood cells +++	1	0	0	1	0	0	0	0	0	0	287	1	1	Piperacillin-Tazobactam	1	0	0
#171	F	85	0	0	0	0	0	1	urine	0	S. bovis	0	0	0	0	0	0	white blood cells +, nitrites +	1	0	0	0	0	0	0	0	0	0	not performed	0	1	Amoxicillin-Clavulanic	1	0	0
#172	M	90	0	0	0	0	1	1	urine	0	S. bovis	0	0	0	0	0	0	red blood cells +	0	0	0	0	0	0	0	0	0	0	61	1	1	Cefditoren + levofloxacin	1	0	0
#173	F	89	0	0	0	1	0	1	urine	0	S. bovis	0	0	1	0	0	0	white blood cells ++	1	0	0	1	0	0	0	0	0	0	not performed	0	1	Fosfomycin trometamol	1	0	0
#174	M	54	0	0	0	0	0	1	urine	0	S. bovis	0	0	0	0	Benign prostatic hiperplasia + renal lithiasis	1	white blood cells +, red blood cells +	1	0	1	0	0	0	0	0	0	0	not performed	0	1	cefuroxime + levofloxacin	1	0	0
#264	F	61	0	0	0	0	0	0	urine	0	S. bovis	0	0	0	0	0	1	red blood cells +	1	0	1	0	0	0	0	0	0	0	Normal	0	1	Amoxicillin-Clavulanic	1	0	0
#265	F	77	0	0	0	0	0	0	urine	0	S. bovis	0	0	0	0	0	0	white blood cells +	1	0	0	1	0	0	0	0	0	0	218	1	1	Amoxicillin-Clavulanic	1	0	0
#266	F	48	0	0	0	0	0	0	urine	0	S. bovis	0	0	0	0	0	0	Normal	1	0	0	1	0	0	0	0	0	0	71	0	1	Amoxicillin-Clavulanic	1	0	0
#267	F	36	0	0	0	0	0	0	urine	0	S. bovis	0	0	0	0	0	1	white blood cells +, nitrites +	0	0	0	1	1	0	0	0	0	0	341	1	1	ceftriaxone + levofloxacin	1	0	0
#268	F	28	0	0	0	0	0	0	urine	1	S. bovis	E. coli	0	0	0	pyelocaliceal ectasia	1	white blood cells ++	1	0	1	1	1	0	0	0	0	0	80	1	1	cefuroxime	1	0	0
#269	F	43	0	0	0	0	0	0	urine	0	S. bovis	E. coli	0	0	1	0	0	white blood cells +++, nitrites +	1	0	1	0	1	0	0	0	0	0	Normal	0	1	ciprofloxacin	1	0	0
#270	F	25	0	0	0	0	0	0	urine	0	S. bovis	0	0	0	0	0	0	white blood cells ++, nitrites +	1	0	1	1	1	0	0	0	0	0	not performed	0	1	Fosfomycin trometamol	1	0	0
#271	M	37	0	0	0	0	0	0	urine	0	S. bovis	0	0	0	0	0	0	Normal	1	0	1	0	1	0	0	0	0	0	Normal	0	0	0	1	0	0
#272	F	52	0	0	0	0	0	0	urine	0	S. bovis	0	0	0	1	0	0	Normal	1	0	0	0	0	0	0	0	0	0	not performed	0	1	Levofloxacin	1	0	0
#273	F	55	0	0	0	0	0	0	urine	0	S. bovis	0	0	0	0	0	0	white blood cells +	1	0	0	1	0	0	0	0	0	0	22	0	0	0	1	0	0
#274	F	48	0	0	0	0	0	0	urine	0	S. bovis	0	0	0	0	0	0	not performed	0	0	0	0	0	0	0	0	0	0	not performed	0	0	0	1	0	0
#275	F	43	0	0	0	0	0	0	urine	0	S. bovis	0	0	0	0	0	0	Normal	0	0	0	0	0	0	0	0	0	0	not performed	0	0	0	1	0	0
#276	M	47	0	0	0	0	0	0	urine	0	S. bovis	0	0	0	0	Benign prostatic hiperplasia + renal lithiasis	1	Normal	0	0	0	0	0	0	0	0	0	0	not performed	0	0	0	1	0	0
#277	F	39	0	0	0	0	0	0	urine	1	S. bovis	0	0	0	0	0	0	not performed	1	0	0	0	0	0	0	0	1	0	not performed	0	0	0	0	1	0
#278	F	39	0	0	0	0	0	0	urine	1	S. bovis	0	0	0	0	0	0	not performed	0	0	0	0	0	0	0	0	0	0	not performed	0	0	0	1	0	0
#280	M	63	0	0	0	0	0	0	semen	0	S. bovis	0	0	0	0	Benign prostatic hiperplasia + renal lithiasis	0	not performed	1	0	0	0	1	0	0	0	0	0	not performed	0	1	ciprofloxacin	1	0	0
#281	M	4 days	0	0	0	0	0	0	urine	0	S. bovis	0	0	0	0	0	0	Normal	0	0	0	0	0	0	0	0	0	0	not performed	0	0	0	1	0	0
#282	F	12	0	0	0	0	0	0	urine	0	S. bovis	0	0	0	0	0	0	Normal	1	0	1	1	0	0	0	0	0	0	not performed	0	0	0	1	0	0
#283	F	7	0	0	0	0	0	0	urine	0	S. bovis	0	0	0	0	0	0	Normal	1	0	0	1	0	0	0	0	0	0	Normal	0	0	0	1	0	0
#284	F	6	0	0	0	0	0	0	urine	0	S. bovis	0	0	0	0	0	0	white blood cells ++, red blood cells +	1	0	0	0	0	0	0	0	0	0	Normal	1	1	Amoxicillin-Clavulanic	1	0	0
#285	F	3	0	0	0	0	0	0	urine	0	S. bovis	0	0	0	0	0	0	white blood cells +, nitrites +	1	0	0	1	1	0	0	0	0	0	not performed	0	1	Cefixime	1	0	0
#286	M	53	0	0	0	0	0	0	semen	0	S. bovis	Ureaplasma spp	0	0	1	Benign prostatic hiperplasia	1	red blood cells +	1	0	0	0	1	0	0	0	0	0	not performed	0	1	Doxycycline	1	0	0
#287	M	38	0	0	0	0	0	0	urine	0	S. bovis	0	0	0	0	0	0	Normal	1	0	0	0	1	0	0	0	0	0	not performed	0	1	Levofloxacin	1	0	0
#288	F	1	0	0	0	0	0	0	urine	0	S. bovis	0	0	0	0	0	0	not performed	1	0	0	1	0	0	0	0	0	0	40	0	1	Cefixime	1	0	0
#289	F	1	0	0	0	0	0	0	urine	0	S. bovis	0	0	0	0	0	0	white blood cells ++, nitrites +	1	0	0	1	1	0	0	0	0	0	not performed	0	1	Cefixime	1	0	0
#290	F	0.6	0	0	0	0	0	0	urine	0	S. bovis	0	0	0	0	0	0	Normal	1	0	0	1	0	0	0	0	0	0	Normal	0	0	0	1	0	0
#291	M	69	0	0	0	0	0	0	urine	0	S. bovis	0	0	0	0	renal lithiasis	1	Normal	0	0	0	0	0	0	0	0	0	0	not performed	0	0	0	1	0	0
#292	F	0.4	0	0	0	0	0	0	urine	0	S. bovis	0	0	0	0	0	0	not performed	1	0	0	1	0	0	0	0	0	0	not performed	0	0	0	1	0	0
#293	M	0.2	0	0	0	0	0	0	urine	0	S. bovis	0	0	0	0	0	0	Normal	1	0	0	1	0	0	0	0	0	0	14	0	0	0	1	0	0
#294	F	0.3	0	0	0	0	0	0	urine	0	S. bovis	0	0	0	0	0	0	not performed	0	0	0	0	0	0	0	0	0	0	not performed	0	0	0	1	0	0
#295	M	51	0	0	0	0	0	0	urine	0	S. bovis	0	0	0	0	0	1	white blood cells +	1	0	0	0	0	0	0	0	0	0	not performed	0	1	Levofloxacin	1	0	0
#296	F	0.2	0	0	0	0	0	0	urine	0	S. bovis	0	0	0	0	0	0	Normal	1	0	0	1	0	0	0	0	0	0	not performed	0	0	0	1	0	0
#297	F	0.1	0	0	0	0	0	0	urine	0	S. bovis	0	0	0	0	0	0	Normal	1	0	0	1	0	0	0	0	0	0	not performed	0	0	0	1	0	0
#298	F	0.1	0	0	0	0	0	0	urine	0	S. bovis	0	0	0	0	0	0	Normal	1	0	0	1	0	0	0	0	0	0	30	0	0	0	1	0	0
#299	M	68	0	0	0	0	0	0	semen	0	S. bovis	0	0	0	1	0	0	not performed	1	0	1	0	1	0	0	0	0	0	not performed	0	1	Fosfomycin	1	0	0
#300	F	0.1	0	0	0	0	0	0	urine	0	S. bovis	0	0	0	0	0	0	Normal	1	0	0	1	0	0	0	0	0	0	Normal	0	0	0	1	0	0
#301	F	0.1	0	0	0	0	0	0	urine	0	S. bovis	0	0	0	0	0	0	white blood cells +, nitrites +	1	0	0	1	0	0	0	0	0	0	28	1	1	Amoxicillin	1	0	0
#302	F	33	0	0	0	0	0	0	vulvar	0	S. pneumoniae	0	0	0	0	0	0	not performed	1	0	0	1	1	0	0	0	0	0	not performed	0	1	Drainage and cloxacillin	1	0	0
#141	M	66	kidney transplant	1	Immunosuppressants	0	1	5	urine	0	SVG	0	0	0	0	0	0	Nitrites +	0	0	0	0	0	0	0	0	0	0	not performed	0	0	0	0	1	0
#146	M	59	kidney transplant	1	Immunosuppressants	0	1	4	urine	0	SVG	0	0	0	0	renal polycystosis	1	not performed	0	0	0	0	0	0	0	0	0	0	not performed	0	1	cefuroxime	1	0	0
#153	F	49	kidney transplant	1	Immunosuppressants	0	1	3	urine	0	SVG	0	0	0	0	renal polycystosis	1	not performed	0	0	0	0	0	0	0	0	0	0	not performed	0	0	0	1	0	0
#175	M	42	0	0	0	0	1	1	urine	0	SVG	0	0	0	0	0	0	white blood cells +++	0	0	0	0	0	0	0	0	0	0	Normal	0	0	0	1	0	0
#303	F	27	0	0	0	0	0	0	urine	0	SVG	0	0	0	1	renal lithiasis	0	white blood cells ++	1	0	1	1	1	0	0	0	0	0	60	1	1	ciprofloxacin	1	0	0
#304	F	32	0	0	0	0	0	0	vaginal	1	SVG	U. parvum + U. urealyticum	0	0	0	0	0	not performed	0	0	0	0	0	0	0	0	0	0	not performed	0	0	0	1	0	0
#305	F	55	0	0	0	0	0	0	endocervical	0	SVG	0	0	0	0	0	0	not performed	1	0	0	0	0	0	0	0	1	0	not performed	0	1	ceftriaxone + doxycycline	1	0	0
#306	F	39	0	0	0	0	0	0	endocervical	0	SVG	0	0	0	0	0	0	not performed	1	0	0	0	0	0	0	0	1	0	not performed	0	1	Erythromycin	1	0	0
#307	M	66	0	0	0	0	0	0	urine	0	SVG	0	0	0	0	0	0	not performed	0	0	0	0	0	0	0	0	0	0	not performed	0	1	Amoxicillin	1	0	0
#308	M	2	0	0	0	0	0	0	balanopreputial exudate	0	SVG	0	0	0	0	0	0	not performed	1	0	0	0	0	0	1	0	0	0	not performed	0	1	Amoxicillin-Clavulanic	1	0	0
#309	F	42	0	0	0	0	0	0	vaginal	0	SVG	0	0	0	0	0	0	Normal	1	0	0	0	0	0	0	0	1	0	not performed	0	1	Amoxicillin-Clavulanic	1	0	0
#310	F	36	0	0	0	0	0	0	endocervical	0	SVG	M. hominis + U. parvum	0	0	0	0	0	not performed	1	0	0	0	1	0	0	0	1	0	not performed	0	1	clindamicin + azithromycin	1	0	0
#311	F	46	0	0	0	0	0	0	endocervical	0	SVG	0	0	0	0	tubo-ovarian abscess	1	white blood cells +++	1	0	1	1	1	0	0	0	1	0	300	1	1	ceftriaxone + clindamycin	1	0	0
#312	F	22	0	0	0	0	0	0	genital ulcer	0	SVG	0	1	0	0	0	0	not performed	0	0	0	0	0	0	0	0	1	1	not performed	0	1	Levofloxacin	1	0	0
